# Supplementary material for: Serial testing of health care workers for tuberculosis infection: A prospective cohort study
Source: PLoS One. 2020 Jul 17;15(7):e0235986. doi: 10.1371/journal.pone.0235986 (PMC7367452; doi:10.1371/journal.pone.0235986)
Supplement: S1 File — (XLSX) [file pone.0235986.s001.xlsx]

## Sheet: Hoja1
Job category	years activity	degree exposition	previous negative TST	induration	BCG	TST	QFN	Resultt QFN	Second TST	Result second TST	result second QFN	result second QFN	result third TST	Result third QFN	Result third QFN	Concordance
Medical doctor	12	medium	yes	25	yes	POS	13.41	POS			POS	24.76				concordancia
Medical doctor	4	low	no	0	no	NEG	-0.01	NEG	NEG	0	NEG	-0.02				concordancia
Medical doctor	0	high	no	0	no	NEG	-0.03	NEG	NEG	0	NEG	0.02				concordancia
assistant nursing	3	high	yes	10	no	POS	0.8	POS								concordancia
nurse	5	high	yes	0	no	NEG	1.7	POS	NEG	0	NEG	-0.03	0	neg	0.01	discordancia
Medical doctor	3	low	no	15	yes	POS	-0.01	NEG								discordancia
Medical doctor	14	medium	yes	0	no	NEG	0	NEG	NEG	0	NEG	0.01				concordancia
nurse	24	medium	no	20	yes	POS	0	NEG			NEG	0.01				discordancia
watchman	6	high	no	20	no	POS	7.03	POS			POS	18.21				concordancia
watchman	10	high	no	10	yes	NEG	-0.01	NEG								concordancia
assistant nursing	25	high	no	0	no	NEG	-0.13	NEG								concordancia
others	9	low	yes	0	yes	NEG	-0.17	NEG	NEG	0	NEG	0				concordancia
Medical doctor	0	low	no	0	no	NEG	-0.01	NEG	NEG	0	NEG	-0.04				concordancia
assistant nursing	12	high	no	0	no	NEG	0.05	NEG	NEG	0	NEG	0.08				concordancia
Medical doctor	4	high	no	15	no	POS	6.34	POS								concordancia
nurse	24	high	yes	8	no	POS	0.04	NEG			NEG					discordancia
assistant nursing	4	high	no	16	yes	POS	0.01	NEG				0				discordancia
nurse	7	high	yes	0	no	NEG	0.05	NEG								concordancia
nurse	20	low	no	7	no	POS	0.18	NEG			NEG	-0.53				discordancia
Medical doctor	3	high	no	15	yes	POS	0.01	NEG								discordancia
Medical doctor	0	low	no	0	no	NEG	0.01	NEG	NEG	0	NEG	0				concordancia
Medical doctor	0	low	no	0	no	NEG	-0.04	NEG								concordancia
nurse	18	low	yes	0	yes	NEG	-0.1	NEG	NEG	0	NEG	0.01	0	neg	0	concordancia
nurse	6	high	yes	0	no	NEG	0	NEG								concordancia
Medical doctor	12	m	yes	0	no	NEG		NEG								concordancia
assistant nursing	13	low	yes	0	no	NEG	-0.02	NEG	NEG	0	NEG			neg	-0.05	concordancia
Medical doctor	3	medium	yes	0	yes	NEG	0.04	NEG								concordancia
Medical doctor	3	high	no	7	yes	POS		NEG			NEG	0.01				discordancia
nurse	11	high	no	5	no	POS		NEG								discordancia
Medical doctor	23	medium	yes	3	yes	NEG	-0.06	NEG	NEG	0	NEG					concordancia
Medical doctor	0	medium	no	0	no	NEG	0.01	NEG								concordancia
Medical doctor	17	medium	no	0	no	NEG	-0.01	NEG								concordancia
Medical doctor	4	medium	no	20	yes	POS	0	NEG			NEG	0.02				discordancia
Medical doctor	0	low	no	0	no	NEG	-0.01	NEG								concordancia
Medical doctor	0	low	no	0	no	NEG	-0.03	NEG	NEG	0	NEG	0.05				concordancia
assistant nursing	16	medium	no	0	no	NEG	0.02	NEG	NEG	0	NEG	0.01				concordancia
nurse	6	high	yes	0	no	NEG	0.02	NEG								concordancia
nurse	8	high	no	10	yes	NEG	0.73	POS								discordancia
Medical doctor	15	high	no	0	no	NEG	0.03	NEG								concordancia
Medical doctor	0	low	no	0	no	NEG	0.02	NEG								concordancia
Medical doctor	0	low	no	0	no	NEG	0	NEG								concordancia
nurse	30	high	no	20	no	POS	-0.01	NEG								discordancia
nurse	20	medium	yes	0	no	NEG		NEG								concordancia
Medical doctor	0	low	no	0	no	NEG	-0.02	NEG	NEG	0	NEG	0.03				concordancia
assistant nursing	20	medium	yes	18	yes	POS		NEG								discordancia
nurse	13	high	no	0	no	NEG	0.01	NEG	NEG	0	NEG	0.02				concordancia
assistant nursing	25	medium	no	30	no	POS	14.86	POS			POS	19.12				concordancia
assistant nursing	13	low	yes	0	no	NEG	0.02	NEG	NEG	0	NEG	0.03				concordancia
nurse	15	low	yes	0	no	NEG		NEG	NEG	0	NEG	0.01	0	neg	-0.09	concordancia
altres	7	high	yes	0	no	NEG	0.04	NEG	POS	20	NEG	0.07				concordancia
Medical doctor	7	high	no	20	yes	POS	0.05	NEG								discordancia
Medical doctor	0	low	no	0	no	NEG	-0.02	NEG								concordancia
Medical doctor	10	high	no	0	no	NEG	-0.12	NEG								concordancia
watchman	15	high	no	22	no	POS	0.04	NEG								discordancia
nurse	6	high	no	0	no	NEG	0.02	NEG	NEG	0	NEG	0.01				concordancia
Tecnic	5	low	no	7	no	POS	0	NEG			NEG	0.07				discordancia
assistant nursing	9	medium	no	0	no	NEG	0.05	NEG								concordancia
Medical doctor	5	medium	no	0	no	NEG	-0.01	NEG								concordancia
Medical doctor	1	high	no	0	no	NEG	-0.08	NEG								concordancia
nurse	3	high	yes	0	yes	NEG		NEG	POS	20	NEG	0.03		neg	0	concordancia
nurse	22	high	yes	15	yes	POS	0.11	NEG			NEG	0.14				discordancia
nurse	10	medium	yes	12	no	POS		POS								concordancia
assistant nursing	10	high	yes	0	no	NEG		NEG								concordancia
Zelador	20	high	no	20	yes	POS	28.67	POS								concordancia
Medical doctor	0	low	no	0	no	NEG	-0.01	NEG								concordancia
nurse	16	medium	yes	0	no	NEG	-0.19	NEG								concordancia
assistant nursing	1	medium	yes	0	no	NEG	0.1	NEG	NEG	0	NEG	0.06				concordancia
nurse	16	high	no	0	no	NEG	0.01	NEG								concordancia
nurse	4	high	no	7	yes	NEG	1.28	POS			POS	1.63				discordancia
Medical doctor	3	medium	yes	0	no	NEG	0.01	NEG	NEG	0	NEG	-0.1				concordancia
Medical doctor	1	high	yes	15	no	POS	0.01	NEG								discordancia
Tecnic	8	medium	no	15	yes	POS	15.89	POS								concordancia
nurse	11	low	yes	0	no	NEG	0.13	NEG	NEG	0	NEG	0.07	0	neg	0.05	concordancia
Tecnic	4	high	no	0	no	NEG	0.02	NEG								concordancia
others	5	low	no	20	yes	POS		POS			p	18.44				concordancia
Tecnic	9	low	no	0	no	NEG	0.02	NEG								concordancia
Medical doctor	0	low	no	0	no	NEG	-0.01	NEG	NEG	0	NEG	0				concordancia
nurse	23	high	yes	15	no	POS	-0.03	NEG			NEG	-0.06				discordancia
others	6	high	no	25	yes	POS	0.69	POS			POS	0.79				concordancia
nurse	15	high	no	20	no	POS	6.28	POS								concordancia
others	2	low	no	0	no	NEG	0.01	NEG	NEG	0	NEG	0.01				concordancia
nurse	10	high	yes	0	no	NEG	0.1	NEG	NEG	0	NEG	0.16				concordancia
Zelador	7	high	yes	0	no	NEG	0.01	NEG								concordancia
Medical doctor	0	low	no	10	no	POS	2.73	POS				1.08				concordancia
Medical doctor	4	low	no	4	no	NEG	0.01	NEG								concordancia
Medical doctor	0	low	no	0	no	NEG	-0.01	NEG	NEG	0	NEG	-0.01				concordancia
Medical doctor	6	low	no	10	no	POS	0.03	NEG								discordancia
nurse	16	high	no	0	no	NEG	0.01	NEG								concordancia
assistant nursing	16	high	no	0	no	NEG	0	NEG	NEG	0	NEG	0.01				concordancia
nurse	30	medium	yes	0	yes	NEG	-0.01	NEG	NEG	0	NEG	0				concordancia
Medical doctor	0	low	no	0	no	NEG	-0.03	NEG								concordancia
nurse	35	medium	no	0	yes	NEG	0.19	NEG			NEG	0.02				concordancia
Tecnic	8	medium	no	10	no	POS	-0.02	NEG								discordancia
Tecnic	16	low	no	0	no	NEG	0	NEG	NEG	0	NEG	0.02				concordancia
Medical doctor	0	high	no	7	no	POS	0.22	NEG			POS	0.82				discordancia
watchman	3	low	no	0	no	NEG		NEG								concordancia
others	3	low	no	0	no	NEG	0.05	NEG								concordancia
Medical doctor	0	low	no	0	no	NEG	0.06	NEG	NEG	0	NEG	0.01				concordancia
Tecnic	2	low	no	0	no	NEG	-0.08	NEG								concordancia
others	1	high	yes	7	no	POS	-0.02	NEG								discordancia
nurse	8	medium	no	10	no	POS	0.04	NEG								discordancia
nurse	15	high	no	20	yes	POS	0.37	POS								concordancia
Tecnic	5	high	no	0	yes	NEG	0.07	NEG								concordancia
Tecnic	4	high	no	0	no	NEG	-0.01	NEG								concordancia
Medical doctor	0	high	no	0	no	NEG	0.15	NEG								concordancia
nurse	6	low	no	0	no	NEG		NEG	NEG	0						concordancia
nurse	25	medium	yes	0	no	NEG	0.11	NEG	NEG	0						concordancia
nurse	7	high	no	16	no	POS	0.16	NEG			NEG	-0.02				discordancia
Medical doctor	3	low	no	20	yes	POS	0	NEG								discordancia
Medical doctor	3	high	no	10	no	POS	0.04	NEG								discordancia
Medical doctor	5	high	no	0	yes	NEG	-0.02	NEG								concordancia
others	3	medium	no	7	no	POS	0.01	NEG								discordancia
Medical doctor	1	low	no	17	yes	POS	-0.01	NEG	NEG	0						discordancia
Medical doctor	0	low	no	0	no	NEG	-0.03	NEG	NEG	0	NEG	-0.03				concordancia
Medical doctor	3	low	no	0	no	NEG	-0.06	NEG								concordancia
others	12	medium	yes	16	no	POS	9.36	POS								concordancia
nurse	2	high	no	0	no	NEG	-0.03	NEG								concordancia
nurse	16	medium	yes	0	no	NEG	0.01	NEG	NEG	0						concordancia
Medical doctor	0	low	no	20	no	POS	2.31	POS								concordancia
nurse	11	medium	yes	0	no	NEG	-0.02	NEG	NEG	0						concordancia
Medical doctor	1	low	no	0	yes	NEG	0.04	NEG								concordancia
nurse	10	high	yes	0	no	NEG	-0.02	NEG								concordancia
Tecnic	8	high	no	0	no	NEG	0	NEG								concordancia
nurse	12	medium	no	0	no	NEG	-0.01	NEG	NEG	0	NEG	-0.04				concordancia
Medical doctor	20	low	no	0	no	NEG	-0.02	NEG								concordancia
nurse	10	high	no	0	no	NEG	0.09	NEG								concordancia
Medical doctor	4	low	no	0	no	NEG	0	NEG	NEG	0	NEG	-0.01				concordancia
assistant nursing	22	high	no	0	no	NEG	-0.12	NEG								concordancia
nurse	25	high	no	20	yes	POS	0.07	NEG								discordancia
nurse	25	medium	no	18	no	POS	-0.17	NEG								discordancia
Medical doctor	0	low	no	0	no	NEG	-0.01	NEG	NEG	0	NEG	0.02				concordancia
nurse	8	high	yes	0	no	NEG	0.02	NEG								concordancia
Medical doctor	19	medium	no	0	no	NEG	0.01	NEG	NEG	0	NEG	0				concordancia
Medical doctor	0	low	no	0	no	NEG	-0.01	NEG	NEG	0	NEG	0.01				concordancia
assistant nursing	20	medium	yes	0	no	NEG	0.02	NEG								concordancia
assistant nursing	25	medium	no	18	no	POS	0.8	POS			NEG	0.23				concordancia
assistant nursing	10	high	yes	0	no	NEG	0	NEG								concordancia
nurse	10	high	no	0	no	NEG	0.17	NEG	NEG	0	NEG	0.16				concordancia
assistant nursing	7	high	no	12	no	POS	0.06	NEG								discordancia
assistant nursing	8	high	yes	0	no	NEG	0.1	NEG	NEG	0						concordancia
assistant nursing	13	high	no	0	no	NEG	0.01	NEG								concordancia
nurse	14	low	yes	0	no	NEG	-0.03	NEG	NEG	0	NEG	0				concordancia
Medical doctor	25	medium	no	10	no	POS	-0.11	NEG								discordancia
Medical doctor	0	low	no	0	no	NEG	0.05	NEG								concordancia
Medical doctor	21	medium	no	20	yes	POS	0.95	POS								concordancia
assistant nursing	4	high	no	0	no	NEG	-0.01	NEG								concordancia
others	0	low	no	0	no	NEG	0.13	NEG								concordancia
nurse	12	high	no	0	no	NEG	0.04	NEG								concordancia
assistant nursing	13	low	no	0	no	NEG	0.07	NEG								concordancia
assistant nursing	6	medium	yes	0	no	NEG		NEG	NEG	0	NEG	0.08	0	neg	0.03	concordancia
assistant nursing	5	high	no	20	no	POS	11.89	POS			POS	17.24				concordancia
Tecnic	0	high	no	0	no	NEG	-0.01	NEG								concordancia
assistant nursing	35	high	no	15	no	POS	-0.07	NEG								discordancia
nurse	23	medium	no	0	no	NEG	-0.12	NEG								concordancia
others	0	low	no	20	no	POS	7.19	POS			POS	16.65				concordancia
assistant nursing	14	low	yes	0	no	NEG	0.34	NEG	NEG	0						concordancia
Medical doctor	3	high	no	10	no	POS	0.02	NEG			NEG	0.03				discordancia
assistant nursing	20	medium	yes	0	no	NEG	0.02	NEG	NEG	0	NEG	0	0	neg	-1.5	concordancia
nurse	1	high	yes	7	no	POS	0.08	NEG								discordancia
nurse	13	low	no	0	no	NEG	-0.06	NEG								concordancia
assistant nursing	9	high	yes	10	no	POS	-0.04	NEG								discordancia
Tecnic	5	medium	no	20	no	POS	0.03	NEG			NEG	-0.1				discordancia
others	25	medium	yes	0	no	NEG	0.06	NEG	NEG	0	NEG	-0.07				concordancia
watchman	0	low	no	10	no	POS	0.04	NEG			NEG	0.14				discordancia
nurse	17	medium	no	0	no	NEG	-0.02	NEG								concordancia
assistant nursing	25	medium	yes	0	no	NEG		NEG
nurse	8	high	yes	15	no	POS	2.52	POS			POS	2.14				concordancia
Medical doctor	0	low	no	4	no	NEG	0	NEG	NEG	0	NEG	-0.02				concordancia
nurse	8	low	no	0	no	NEG	0.07	NEG	NEG	0	NEG	0				concordancia
nurse	15	medium	no	0	no	NEG	-0.14	NEG	NEG	0	NEG	-0.02	0	neg	-0.01	concordancia
Metge	18	high	no	20	yes	POS	1	POS			POS	0.78				concordancia
nurse	11	medium	yes	0	no	NEG	0.01	NEG								concordancia
nurse	10	high	yes	0	no	NEG	-0.02	NEG								concordancia
Medical doctor	1	medium	no	6	yes	NEG	0.13	NEG			NEG	0				concordancia
Tecnic	24	medium	yes	0	no	NEG	-0.03	NEG								concordancia
nurse	9	high	no	0	no	NEG	-0.32	NEG	NEG	0	NEG	0.13				concordancia
Medical doctor	0	medium	no	15	yes	POS	0.15	NEG								discordancia
Medical doctor	28	medium	yes	18	yes	POS	0.06	NEG			NEG					discordancia
Medical doctor	10	high	no	16	yes	POS	0.02	NEG								discordancia
Medical doctor	11	high	no	0	no	NEG	-0.03	NEG	NEG	0	NEG	0.05				concordancia
nurse	12	low	no	0	no	NEG	-0.05	NEG	NEG	0	NEG	-0.01	0	neg	-0.11	concordancia
Medical doctor	0	low	no	0	no	NEG	-0.01	NEG								concordancia
assistant nursing	15	medium	no	0	no	NEG	0.02	NEG								concordancia
nurse	6	high	no	15	no	POS	1.57	POS								concordancia
others	7	high	no	20	no	POS	0.06	NEG								discordancia
nurse	23	high	no	5	no	POS	-1.03	NEG								discordancia
nurse	15	medium	yes	0	no	NEG	0.02	NEG								concordancia
Tecnic	0	high	no	0	no	NEG		NEG
Medical doctor	4	medium	yes	0	no	NEG	0.09	NEG								concordancia
assistant nursing	25	low	yes	0	no	NEG	-0.01	NEG								concordancia
Medical doctor	0	high	no	0	no	NEG	0.02	NEG	POS	18	NEG	0.01				concordancia
assistant nursing	27	medium	no	15	no	POS	0.06	NEG			NEG	-0.05				discordancia
Medical doctor	0	low	no	0	no	NEG	-0.02	NEG	NEG	0	NEG	-0.05				concordancia
assistant nursing	0	low	no	10	yes	NEG	-0.01	NEG			NEG	-0.01				concordancia
nurse	17	medium	yes	0	no	NEG	0.02	NEG								concordancia
others	0	low	no	7	yes	NEG	0	NEG			NEG	-0.02				concordancia
nurse	3	high	no	0	no	NEG	0.48	POS								discordancia
Medical doctor	4	low	no	0	no	NEG	0	NEG	NEG	0	NEG	-0.1				concordancia
Medical doctor	0	medium	no	0	yes	NEG	0	NEG	NEG	0	NEG	0				concordancia
nurse	13	high	no	0	no	NEG	-0.02	NEG								concordancia
assistant nursing	23	high	no	27	yes	POS	14.09	POS			POS	25.78				concordancia
nurse	1	high	no	0	no	NEG	0.02	NEG								concordancia
assistant nursing	23	high	no	0	no	NEG	-0.18	NEG	NEG	0	NEG	0.02				concordancia
Medical doctor	0	low	no	0	no	NEG	0.03	NEG	POS	10	NEG	0.03				concordancia
Medical doctor	2	medium	yes	0	no	NEG	0.01	NEG	NEG	0	NEG	-0.05				concordancia
Medical doctor	3	medium	yes	0	no	NEG	0.08	NEG								concordancia
assistant nursing	30	high	no	0	no	NEG	0.09	NEG	POS	8	NEG	0.01		neg	0	concordancia
watchman	1	high	no	25	yes	POS	-0.03	NEG			NEG	-0.01				discordancia
assistant nursing	7	high	yes	7	no	NEG	0.03	NEG								concordancia
Medical doctor	8	low	yes	17	no	POS	0.09	NEG			NEG	0.01				discordancia
others	2	low	no	10	no	POS	1.1	POS								concordancia
nurse	36	high	yes	0	no	NEG	-0.06	NEG								concordancia
nurse	8	medium	yes	0	no	NEG	0.09	NEG								concordancia
Medical doctor	1	medium	no	25	yes	POS	1.21	POS								concordancia
nurse	7	high	no	10	no	POS	0.05	NEG			NEG	0.09				discordancia
Medical doctor	16	low	yes	0	no	NEG	0.07	NEG								concordancia
nurse	12	high	yes	0	no	NEG	-0.02	NEG	NEG	0	NEG	0	0	neg	0.06	concordancia
nurse	18	medium	no	0	no	NEG	0	NEG	NEG	0						concordancia
assistant nursing	6	high	no	0	no	NEG	-0.03	NEG								concordancia
nurse	18	medium	yes	0	no	NEG		NEG		0	NEG	0.02				concordancia
Medical doctor	6	medium	yes	0	no	NEG	0.12	NEG	NEG	0						concordancia
nurse	14	low	yes	0	no	NEG	-0.09	NEG	NEG	0						concordancia
nurse	15	medium	no	0	no	NEG	0.06	NEG								concordancia
nurse	26	high	no	0	yes	NEG	0.51	POS	POS	20	POS	0.66				discordancia
nurse	18	medium	yes	0	no	NEG	0.03	NEG	NEG	0	NEG					concordancia
nurse	13	low	yes	0	no	NEG		NEG	NEG	0	NEG	0				concordancia
Tecnic	0	high	no	0	no	NEG	0	NEG								concordancia
assistant nursing	13	high	no	15	no	POS	0.12	NEG								discordancia
Medical doctor	0	low	no	0	no	NEG	0.05	NEG								concordancia
nurse	4	medium	no	0	no	NEG	-0.06	NEG	NEG	0	POS	0.38				concordancia
Medical doctor	0	low	no	15	yes	POS	0.05	NEG			NEG	0.01				discordancia
nurse	11	high	no	0	no	NEG	0.04	NEG								concordancia
nurse	12	low	no	0	no	NEG	0.04	NEG	POS	15	POS	0.5				concordancia
nurse	4	high	yes	0	no	NEG	0.09	NEG	NEG	0						concordancia
nurse	12	low	no	0	no	NEG	-0.02	NEG	NEG	0						concordancia
Medical doctor	0	low	no	0	no	NEG	0.02	NEG	NEG	0	NEG	0.04				concordancia
Medical doctor	0	low	no	10	no	POS	0	NEG			NEG	0				discordancia
nurse	0	low	no	0	no	NEG	0	NEG								concordancia
nurse	15	low	no	0	no	NEG	0.26	NEG								concordancia
nurse	10	high	no	0	no	NEG	0.06	NEG	NEG	0	NEG	-0.01				concordancia
Medical doctor	0	low	no	0	no	NEG	-0.02	NEG								concordancia
Medical doctor	11	low	yes	0	no	NEG	-0.08	NEG	NEG	0	NEG	0.06				concordancia
Medical doctor	0	low	no	0	no	NEG	0.01	NEG								concordancia
nurse	17	medium	yes	0	no	NEG		NEG	NEG	0						concordancia
Medical doctor	0	low	no	7	yes	NEG	0.05	NEG		15	NEG	0.03				concordancia
watchman	21	high	no	15	no	POS	1.36	POS			POS	1.02				concordancia
nurse	18	medium	yes	0	no	NEG	-0.04	NEG								concordancia
nurse	15	high	yes	20	no	POS	0.05	NEG								discordancia
Tecnic	1	low	no	7	no	POS	0	NEG			NEG	-0.01				discordancia
nurse	2	medium	yes	10	no	POS	1.15	POS								concordancia
Medical doctor	1	high	no	15	yes	POS	-0.13	NEG								discordancia
assistant nursing	9	high	yes	0	no	NEG	0.05	NEG								concordancia
assistant nursing	17	medium	yes	5	no	POS	-0.13	NEG			NEG	0.03		neg	0.04	discordancia
nurse	16	low	yes	0	no	NEG	0.02	NEG		0	NEG	0.04	0	neg	0.02	concordancia
assistant nursing	17	low	yes	0	no	NEG	0.08	NEG	NEG	0	NEG	0.03	0	neg	0	concordancia
